# Supplementary material for: Characterisation of the Gastrointestinal Microbiome of Green Sea Turtles (Chelonia mydas): A Systematic Review
Source: Animals (Basel). 2025 May 29;15(11):1594. doi: 10.3390/ani15111594 (PMC12153662; doi:10.3390/ani15111594)
Supplement: Supplementary file 1 [file animals-15-01594-s001.zip]

Archive with 1 entries (1 files):
- animals-3552361-supplementary.pdf
